# Supplementary material for: Appropriateness of Antibiotic Prescription for Prophylactic Purposes among Italian Dental Practitioners: Results from a Cross-Sectional Study
Source: Antibiotics (Basel). 2021 May 8;10(5):547. doi: 10.3390/antibiotics10050547 (PMC8150285; doi:10.3390/antibiotics10050547)
Supplement: Supplementary file 1 [file antibiotics-10-00547-s001.zip]

Archive with 1 entries (1 files):
- antibiotics-1161839-supplementary.pdf
